# Supplementary material for: Hidden mysteries in ancient Egyptian paintings from the Theban Necropolis observed by in-situ XRF mapping
Source: PLoS One. 2023 Jul 12;18(7):e0287647. doi: 10.1371/journal.pone.0287647 (PMC10337869; doi:10.1371/journal.pone.0287647)
Supplement: S1 File — (ZIP) [file pone.0287647.s004.zip]

Archive with 230 entries (229 files):
- TT69_HallParoiSud_Scan1_110_225_EDF/
- TT69_HallParoiSud_Scan1_110_225_EDF/TT69_Scan11_089-000.spj_key_2.1.00001.1_to_TT69_Scan11_089-109.spj_key_2.1.00001.1.edf
- TT69_HallParoiSud_Scan1_110_225_EDF/TT69_Scan1_054-000.spj_key_2.1.00001.1_to_TT69_Scan1_054-109.spj_key_2.1.00001.1.edf
- TT69_HallParoiSud_Scan1_110_225_EDF/TT69_Scan11_036-000.spj_key_2.1.00001.1_to_TT69_Scan11_036-109.spj_key_2.1.00001.1.edf
- TT69_HallParoiSud_Scan1_110_225_EDF/TT69_Scan1_100-000.spj_key_2.1.00001.1_to_TT69_Scan1_100-109.spj_key_2.1.00001.1.edf
- TT69_HallParoiSud_Scan1_110_225_EDF/TT69_Scan1_083-000.spj_key_2.1.00001.1_to_TT69_Scan1_083-109.spj_key_2.1.00001.1.edf
- TT69_HallParoiSud_Scan1_110_225_EDF/TT69_Scan11_047-000.spj_key_2.1.00001.1_to_TT69_Scan11_047-109.spj_key_2.1.00001.1.edf
- TT69_HallParoiSud_Scan1_110_225_EDF/TT69_Scan1_022-000.spj_key_2.1.00001.1_to_TT69_Scan1_022-109.spj_key_2.1.00001.1.edf
- TT69_HallParoiSud_Scan1_110_225_EDF/TT69_Scan11_015-000.spj_key_2.1.00001.1_to_TT69_Scan11_015-109.spj_key_2.1.00001.1.edf
- TT69_HallParoiSud_Scan1_110_225_EDF/TT69_Scan1_112-000.spj_key_2.1.00001.1_to_TT69_Scan1_112-109.spj_key_2.1.00001.1.edf
- TT69_HallParoiSud_Scan1_110_225_EDF/TT69_Scan1_046-000.spj_key_2.1.00001.1_to_TT69_Scan1_046-109.spj_key_2.1.00001.1.edf
- TT69_HallParoiSud_Scan1_110_225_EDF/TT69_Scan11_093-000.spj_key_2.1.00001.1_to_TT69_Scan11_093-109.spj_key_2.1.00001.1.edf
- TT69_HallParoiSud_Scan1_110_225_EDF/TT69_Scan1_030-000.spj_key_2.1.00001.1_to_TT69_Scan1_030-109.spj_key_2.1.00001.1.edf
- TT69_HallParoiSud_Scan1_110_225_EDF/TT69_Scan1_049-000.spj_key_2.1.00001.1_to_TT69_Scan1_049-109.spj_key_2.1.00001.1.edf
- TT69_HallParoiSud_Scan1_110_225_EDF/TT69_Scan11_064-000.spj_key_2.1.00001.1_to_TT69_Scan11_064-109.spj_key_2.1.00001.1.edf
- TT69_HallParoiSud_Scan1_110_225_EDF/TT69_Scan1_091-000.spj_key_2.1.00001.1_to_TT69_Scan1_091-109.spj_key_2.1.00001.1.edf
- TT69_HallParoiSud_Scan1_110_225_EDF/TT69_Scan1_006-000.spj_key_2.1.00001.1_to_TT69_Scan1_006-109.spj_key_2.1.00001.1.edf
- TT69_HallParoiSud_Scan1_110_225_EDF/TT69_Scan11_046-000.spj_key_2.1.00001.1_to_TT69_Scan11_046-109.spj_key_2.1.00001.1.edf
- TT69_HallParoiSud_Scan1_110_225_EDF/TT69_Scan11_037-000.spj_key_2.1.00001.1_to_TT69_Scan11_037-109.spj_key_2.1.00001.1.edf
- TT69_HallParoiSud_Scan1_110_225_EDF/TT69_Scan1_070-000.spj_key_2.1.00001.1_to_TT69_Scan1_070-109.spj_key_2.1.00001.1.edf
- TT69_HallParoiSud_Scan1_110_225_EDF/TT69_Scan11_088-000.spj_key_2.1.00001.1_to_TT69_Scan11_088-109.spj_key_2.1.00001.1.edf
- TT69_HallParoiSud_Scan1_110_225_EDF/TT69_Scan1_009-000.spj_key_2.1.00001.1_to_TT69_Scan1_009-109.spj_key_2.1.00001.1.edf
- TT69_HallParoiSud_Scan1_110_225_EDF/TT69_Scan1_014-000.spj_key_2.1.00001.1_to_TT69_Scan1_014-109.spj_key_2.1.00001.1.edf
- TT69_HallParoiSud_Scan1_110_225_EDF/TT69_Scan11_065-000.spj_key_2.1.00001.1_to_TT69_Scan11_065-109.spj_key_2.1.00001.1.edf
- TT69_HallParoiSud_Scan1_110_225_EDF/TT69_Scan11_092-000.spj_key_2.1.00001.1_to_TT69_Scan11_092-109.spj_key_2.1.00001.1.edf
- TT69_HallParoiSud_Scan1_110_225_EDF/TT69_Scan1_062-000.spj_key_2.1.00001.1_to_TT69_Scan1_062-109.spj_key_2.1.00001.1.edf
- TT69_HallParoiSud_Scan1_110_225_EDF/TT69_Scan11_014-000.spj_key_2.1.00001.1_to_TT69_Scan11_014-109.spj_key_2.1.00001.1.edf
- TT69_HallParoiSud_Scan1_110_225_EDF/TT69_Scan11_066-000.spj_key_2.1.00001.1_to_TT69_Scan11_066-109.spj_key_2.1.00001.1.edf
- TT69_HallParoiSud_Scan1_110_225_EDF/TT69_Scan1_078-000.spj_key_2.1.00001.1_to_TT69_Scan1_078-109.spj_key_2.1.00001.1.edf
- TT69_HallParoiSud_Scan1_110_225_EDF/TT69_Scan1_001-000.spj_key_2.1.00001.1_to_TT69_Scan1_001-109.spj_key_2.1.00001.1.edf
- TT69_HallParoiSud_Scan1_110_225_EDF/TT69_Scan1_077-000.spj_key_2.1.00001.1_to_TT69_Scan1_077-109.spj_key_2.1.00001.1.edf
- TT69_HallParoiSud_Scan1_110_225_EDF/TT69_Scan11_017-000.spj_key_2.1.00001.1_to_TT69_Scan11_017-109.spj_key_2.1.00001.1.edf
- TT69_HallParoiSud_Scan1_110_225_EDF/.DS_Store
- __MACOSX/TT69_HallParoiSud_Scan1_110_225_EDF/._.DS_Store
- TT69_HallParoiSud_Scan1_110_225_EDF/TT69_Scan11_091-000.spj_key_2.1.00001.1_to_TT69_Scan11_091-109.spj_key_2.1.00001.1.edf
- TT69_HallParoiSud_Scan1_110_225_EDF/TT69_Scan1_013-000.spj_key_2.1.00001.1_to_TT69_Scan1_013-109.spj_key_2.1.00001.1.edf
- TT69_HallParoiSud_Scan1_110_225_EDF/TT69_Scan11_045-000.spj_key_2.1.00001.1_to_TT69_Scan11_045-109.spj_key_2.1.00001.1.edf
- TT69_HallParoiSud_Scan1_110_225_EDF/TT69_Scan1_065-000.spj_key_2.1.00001.1_to_TT69_Scan1_065-109.spj_key_2.1.00001.1.edf
- TT69_HallParoiSud_Scan1_110_225_EDF/TT69_Scan11_034-000.spj_key_2.1.00001.1_to_TT69_Scan11_034-109.spj_key_2.1.00001.1.edf
- TT69_HallParoiSud_Scan1_110_225_EDF/TT69_Scan11_090-000.spj_key_2.1.00001.1_to_TT69_Scan11_090-109.spj_key_2.1.00001.1.edf
- TT69_HallParoiSud_Scan1_110_225_EDF/TT69_Scan1_107-000.spj_key_2.1.00001.1_to_TT69_Scan1_107-109.spj_key_2.1.00001.1.edf
- TT69_HallParoiSud_Scan1_110_225_EDF/TT69_Scan1_053-000.spj_key_2.1.00001.1_to_TT69_Scan1_053-109.spj_key_2.1.00001.1.edf
- TT69_HallParoiSud_Scan1_110_225_EDF/TT69_Scan11_016-000.spj_key_2.1.00001.1_to_TT69_Scan11_016-109.spj_key_2.1.00001.1.edf
- TT69_HallParoiSud_Scan1_110_225_EDF/TT69_Scan1_025-000.spj_key_2.1.00001.1_to_TT69_Scan1_025-109.spj_key_2.1.00001.1.edf
- TT69_HallParoiSud_Scan1_110_225_EDF/TT69_Scan1_084-000.spj_key_2.1.00001.1_to_TT69_Scan1_084-109.spj_key_2.1.00001.1.edf
- TT69_HallParoiSud_Scan1_110_225_EDF/TT69_Scan1_108-000.spj_key_2.1.00001.1_to_TT69_Scan1_108-109.spj_key_2.1.00001.1.edf
- TT69_HallParoiSud_Scan1_110_225_EDF/TT69_Scan11_067-000.spj_key_2.1.00001.1_to_TT69_Scan11_067-109.spj_key_2.1.00001.1.edf
- TT69_HallParoiSud_Scan1_110_225_EDF/TT69_Scan1_038-000.spj_key_2.1.00001.1_to_TT69_Scan1_038-109.spj_key_2.1.00001.1.edf
- TT69_HallParoiSud_Scan1_110_225_EDF/TT69_Scan1_041-000.spj_key_2.1.00001.1_to_TT69_Scan1_041-109.spj_key_2.1.00001.1.edf
- TT69_HallParoiSud_Scan1_110_225_EDF/TT69_Scan1_099-000.spj_key_2.1.00001.1_to_TT69_Scan1_099-109.spj_key_2.1.00001.1.edf
- TT69_HallParoiSud_Scan1_110_225_EDF/TT69_Scan11_035-000.spj_key_2.1.00001.1_to_TT69_Scan11_035-109.spj_key_2.1.00001.1.edf
- TT69_HallParoiSud_Scan1_110_225_EDF/TT69_Scan1_115-000.spj_key_2.1.00001.1_to_TT69_Scan1_115-109.spj_key_2.1.00001.1.edf
- TT69_HallParoiSud_Scan1_110_225_EDF/TT69_Scan11_044-000.spj_key_2.1.00001.1_to_TT69_Scan11_044-109.spj_key_2.1.00001.1.edf
- TT69_HallParoiSud_Scan1_110_225_EDF/TT69_Scan1_096-000.spj_key_2.1.00001.1_to_TT69_Scan1_096-109.spj_key_2.1.00001.1.edf
- TT69_HallParoiSud_Scan1_110_225_EDF/TT69_Scan1_037-000.spj_key_2.1.00001.1_to_TT69_Scan1_037-109.spj_key_2.1.00001.1.edf
- TT69_HallParoiSud_Scan1_110_225_EDF/TT69_Scan1_104-000.spj_key_2.1.00001.1_to_TT69_Scan1_104-109.spj_key_2.1.00001.1.edf
- TT69_HallParoiSud_Scan1_110_225_EDF/TT69_Scan11_099-000.spj_key_2.1.00001.1_to_TT69_Scan11_099-109.spj_key_2.1.00001.1.edf
- TT69_HallParoiSud_Scan1_110_225_EDF/TT69_Scan11_026-000.spj_key_2.1.00001.1_to_TT69_Scan11_026-109.spj_key_2.1.00001.1.edf
- TT69_HallParoiSud_Scan1_110_225_EDF/TT69_Scan1_029-000.spj_key_2.1.00001.1_to_TT69_Scan1_029-109.spj_key_2.1.00001.1.edf
- TT69_HallParoiSud_Scan1_110_225_EDF/TT69_Scan1_050-000.spj_key_2.1.00001.1_to_TT69_Scan1_050-109.spj_key_2.1.00001.1.edf
- TT69_HallParoiSud_Scan1_110_225_EDF/TT69_Scan1_088-000.spj_key_2.1.00001.1_to_TT69_Scan1_088-109.spj_key_2.1.00001.1.edf
- TT69_HallParoiSud_Scan1_110_225_EDF/TT69_Scan1_087-000.spj_key_2.1.00001.1_to_TT69_Scan1_087-109.spj_key_2.1.00001.1.edf
- TT69_HallParoiSud_Scan1_110_225_EDF/TT69_Scan1_026-000.spj_key_2.1.00001.1_to_TT69_Scan1_026-109.spj_key_2.1.00001.1.edf
- TT69_HallParoiSud_Scan1_110_225_EDF/TT69_Scan11_057-000.spj_key_2.1.00001.1_to_TT69_Scan11_057-109.spj_key_2.1.00001.1.edf
- TT69_HallParoiSud_Scan1_110_225_EDF/TT69_Scan11_005-000.spj_key_2.1.00001.1_to_TT69_Scan11_005-109.spj_key_2.1.00001.1.edf
- TT69_HallParoiSud_Scan1_110_225_EDF/TT69_Scan1_042-000.spj_key_2.1.00001.1_to_TT69_Scan1_042-109.spj_key_2.1.00001.1.edf
- TT69_HallParoiSud_Scan1_110_225_EDF/TT69_Scan11_083-000.spj_key_2.1.00001.1_to_TT69_Scan11_083-109.spj_key_2.1.00001.1.edf
- TT69_HallParoiSud_Scan1_110_225_EDF/TT69_Scan1_116-000.spj_key_2.1.00001.1_to_TT69_Scan1_116-109.spj_key_2.1.00001.1.edf
- TT69_HallParoiSud_Scan1_110_225_EDF/TT69_Scan1_119-000.spj_key_2.1.00001.1_to_TT69_Scan1_119-109.spj_key_2.1.00001.1.edf
- TT69_HallParoiSud_Scan1_110_225_EDF/TT69_Scan11_074-000.spj_key_2.1.00001.1_to_TT69_Scan11_074-109.spj_key_2.1.00001.1.edf
- TT69_HallParoiSud_Scan1_110_225_EDF/TT69_Scan1_034-000.spj_key_2.1.00001.1_to_TT69_Scan1_034-109.spj_key_2.1.00001.1.edf
- TT69_HallParoiSud_Scan1_110_225_EDF/TT69_Scan1_095-000.spj_key_2.1.00001.1_to_TT69_Scan1_095-109.spj_key_2.1.00001.1.edf
- TT69_HallParoiSud_Scan1_110_225_EDF/TT69_Scan11_056-000.spj_key_2.1.00001.1_to_TT69_Scan11_056-109.spj_key_2.1.00001.1.edf
- TT69_HallParoiSud_Scan1_110_225_EDF/TT69_Scan1_002-000.spj_key_2.1.00001.1_to_TT69_Scan1_002-109.spj_key_2.1.00001.1.edf
- TT69_HallParoiSud_Scan1_110_225_EDF/TT69_Scan1_074-000.spj_key_2.1.00001.1_to_TT69_Scan1_074-109.spj_key_2.1.00001.1.edf
- TT69_HallParoiSud_Scan1_110_225_EDF/TT69_Scan11_027-000.spj_key_2.1.00001.1_to_TT69_Scan11_027-109.spj_key_2.1.00001.1.edf
- TT69_HallParoiSud_Scan1_110_225_EDF/TT69_Scan1_120-000.spj_key_2.1.00001.1_to_TT69_Scan1_120-109.spj_key_2.1.00001.1.edf
- TT69_HallParoiSud_Scan1_110_225_EDF/TT69_Scan11_098-000.spj_key_2.1.00001.1_to_TT69_Scan11_098-109.spj_key_2.1.00001.1.edf
- TT69_HallParoiSud_Scan1_110_225_EDF/TT69_Scan1_069-000.spj_key_2.1.00001.1_to_TT69_Scan1_069-109.spj_key_2.1.00001.1.edf
- TT69_HallParoiSud_Scan1_110_225_EDF/TT69_Scan1_010-000.spj_key_2.1.00001.1_to_TT69_Scan1_010-109.spj_key_2.1.00001.1.edf
- TT69_HallParoiSud_Scan1_110_225_EDF/TT69_Scan11_075-000.spj_key_2.1.00001.1_to_TT69_Scan11_075-109.spj_key_2.1.00001.1.edf
- TT69_HallParoiSud_Scan1_110_225_EDF/TT69_Scan11_082-000.spj_key_2.1.00001.1_to_TT69_Scan11_082-109.spj_key_2.1.00001.1.edf
- TT69_HallParoiSud_Scan1_110_225_EDF/TT69_Scan11_004-000.spj_key_2.1.00001.1_to_TT69_Scan11_004-109.spj_key_2.1.00001.1.edf
- TT69_HallParoiSud_Scan1_110_225_EDF/TT69_Scan1_066-000.spj_key_2.1.00001.1_to_TT69_Scan1_066-109.spj_key_2.1.00001.1.edf
- TT69_HallParoiSud_Scan1_110_225_EDF/TT69_Scan11_076-000.spj_key_2.1.00001.1_to_TT69_Scan11_076-109.spj_key_2.1.00001.1.edf
- TT69_HallParoiSud_Scan1_110_225_EDF/TT69_Scan1_005-000.spj_key_2.1.00001.1_to_TT69_Scan1_005-109.spj_key_2.1.00001.1.edf
- TT69_HallParoiSud_Scan1_110_225_EDF/TT69_Scan11_007-000.spj_key_2.1.00001.1_to_TT69_Scan11_007-109.spj_key_2.1.00001.1.edf
- TT69_HallParoiSud_Scan1_110_225_EDF/TT69_Scan1_073-000.spj_key_2.1.00001.1_to_TT69_Scan1_073-109.spj_key_2.1.00001.1.edf
- TT69_HallParoiSud_Scan1_110_225_EDF/TT69_Scan11_081-000.spj_key_2.1.00001.1_to_TT69_Scan11_081-109.spj_key_2.1.00001.1.edf
- TT69_HallParoiSud_Scan1_110_225_EDF/TT69_Scan11_055-000.spj_key_2.1.00001.1_to_TT69_Scan11_055-109.spj_key_2.1.00001.1.edf
- TT69_HallParoiSud_Scan1_110_225_EDF/TT69_Scan1_017-000.spj_key_2.1.00001.1_to_TT69_Scan1_017-109.spj_key_2.1.00001.1.edf
- TT69_HallParoiSud_Scan1_110_225_EDF/TT69_Scan1_061-000.spj_key_2.1.00001.1_to_TT69_Scan1_061-109.spj_key_2.1.00001.1.edf
- TT69_HallParoiSud_Scan1_110_225_EDF/TT69_Scan1_018-000.spj_key_2.1.00001.1_to_TT69_Scan1_018-109.spj_key_2.1.00001.1.edf
- TT69_HallParoiSud_Scan1_110_225_EDF/TT69_Scan11_024-000.spj_key_2.1.00001.1_to_TT69_Scan11_024-109.spj_key_2.1.00001.1.edf
- TT69_HallParoiSud_Scan1_110_225_EDF/TT69_Scan1_057-000.spj_key_2.1.00001.1_to_TT69_Scan1_057-109.spj_key_2.1.00001.1.edf
- TT69_HallParoiSud_Scan1_110_225_EDF/TT69_Scan11_080-000.spj_key_2.1.00001.1_to_TT69_Scan11_080-109.spj_key_2.1.00001.1.edf
- TT69_HallParoiSud_Scan1_110_225_EDF/TT69_Scan11_006-000.spj_key_2.1.00001.1_to_TT69_Scan11_006-109.spj_key_2.1.00001.1.edf
- TT69_HallParoiSud_Scan1_110_225_EDF/TT69_Scan1_103-000.spj_key_2.1.00001.1_to_TT69_Scan1_103-109.spj_key_2.1.00001.1.edf
- TT69_HallParoiSud_Scan1_110_225_EDF/TT69_Scan1_021-000.spj_key_2.1.00001.1_to_TT69_Scan1_021-109.spj_key_2.1.00001.1.edf
- TT69_HallParoiSud_Scan1_110_225_EDF/TT69_Scan11_077-000.spj_key_2.1.00001.1_to_TT69_Scan11_077-109.spj_key_2.1.00001.1.edf
- TT69_HallParoiSud_Scan1_110_225_EDF/TT69_Scan1_058-000.spj_key_2.1.00001.1_to_TT69_Scan1_058-109.spj_key_2.1.00001.1.edf
- TT69_HallParoiSud_Scan1_110_225_EDF/TT69_Scan1_080-000.spj_key_2.1.00001.1_to_TT69_Scan1_080-109.spj_key_2.1.00001.1.edf
- TT69_HallParoiSud_Scan1_110_225_EDF/TT69_Scan1_111-000.spj_key_2.1.00001.1_to_TT69_Scan1_111-109.spj_key_2.1.00001.1.edf
- TT69_HallParoiSud_Scan1_110_225_EDF/TT69_Scan11_025-000.spj_key_2.1.00001.1_to_TT69_Scan11_025-109.spj_key_2.1.00001.1.edf
- TT69_HallParoiSud_Scan1_110_225_EDF/TT69_Scan1_045-000.spj_key_2.1.00001.1_to_TT69_Scan1_045-109.spj_key_2.1.00001.1.edf
- TT69_HallParoiSud_Scan1_110_225_EDF/TT69_Scan11_054-000.spj_key_2.1.00001.1_to_TT69_Scan11_054-109.spj_key_2.1.00001.1.edf
- TT69_HallParoiSud_Scan1_110_225_EDF/TT69_Scan1_092-000.spj_key_2.1.00001.1_to_TT69_Scan1_092-109.spj_key_2.1.00001.1.edf
- TT69_HallParoiSud_Scan1_110_225_EDF/TT69_Scan1_033-000.spj_key_2.1.00001.1_to_TT69_Scan1_033-109.spj_key_2.1.00001.1.edf
- TT69_HallParoiSud_Scan1_110_225_EDF/TT69_Scan11_068-000.spj_key_2.1.00001.1_to_TT69_Scan11_068-109.spj_key_2.1.00001.1.edf
- TT69_HallParoiSud_Scan1_110_225_EDF/TT69_Scan11_051-000.spj_key_2.1.00001.1_to_TT69_Scan11_051-109.spj_key_2.1.00001.1.edf
- TT69_HallParoiSud_Scan1_110_225_EDF/TT69_Scan1_003-000.spj_key_2.1.00001.1_to_TT69_Scan1_003-109.spj_key_2.1.00001.1.edf
- TT69_HallParoiSud_Scan1_110_225_EDF/TT69_Scan1_075-000.spj_key_2.1.00001.1_to_TT69_Scan1_075-109.spj_key_2.1.00001.1.edf
- TT69_HallParoiSud_Scan1_110_225_EDF/TT69_Scan11_020-000.spj_key_2.1.00001.1_to_TT69_Scan11_020-109.spj_key_2.1.00001.1.edf
- TT69_HallParoiSud_Scan1_110_225_EDF/TT69_Scan11_019-000.spj_key_2.1.00001.1_to_TT69_Scan11_019-109.spj_key_2.1.00001.1.edf
- TT69_HallParoiSud_Scan1_110_225_EDF/TT69_Scan1_121-000.spj_key_2.1.00001.1_to_TT69_Scan1_121-109.spj_key_2.1.00001.1.edf
- TT69_HallParoiSud_Scan1_110_225_EDF/TT69_Scan1_068-000.spj_key_2.1.00001.1_to_TT69_Scan1_068-109.spj_key_2.1.00001.1.edf
- TT69_HallParoiSud_Scan1_110_225_EDF/TT69_Scan1_011-000.spj_key_2.1.00001.1_to_TT69_Scan1_011-109.spj_key_2.1.00001.1.edf
- TT69_HallParoiSud_Scan1_110_225_EDF/TT69_Scan11_072-000.spj_key_2.1.00001.1_to_TT69_Scan11_072-109.spj_key_2.1.00001.1.edf
- TT69_HallParoiSud_Scan1_110_225_EDF/TT69_Scan11_085-000.spj_key_2.1.00001.1_to_TT69_Scan11_085-109.spj_key_2.1.00001.1.edf
- TT69_HallParoiSud_Scan1_110_225_EDF/TT69_Scan11_003-000.spj_key_2.1.00001.1_to_TT69_Scan11_003-109.spj_key_2.1.00001.1.edf
- TT69_HallParoiSud_Scan1_110_225_EDF/TT69_Scan11_100-000.spj_key_2.1.00001.1_to_TT69_Scan11_100-109.spj_key_2.1.00001.1.edf
- TT69_HallParoiSud_Scan1_110_225_EDF/TT69_Scan1_067-000.spj_key_2.1.00001.1_to_TT69_Scan1_067-109.spj_key_2.1.00001.1.edf
- TT69_HallParoiSud_Scan1_110_225_EDF/TT69_Scan1_105-000.spj_key_2.1.00001.1_to_TT69_Scan1_105-109.spj_key_2.1.00001.1.edf
- TT69_HallParoiSud_Scan1_110_225_EDF/TT69_Scan11_021-000.spj_key_2.1.00001.1_to_TT69_Scan11_021-109.spj_key_2.1.00001.1.edf
- TT69_HallParoiSud_Scan1_110_225_EDF/TT69_Scan1_028-000.spj_key_2.1.00001.1_to_TT69_Scan1_028-109.spj_key_2.1.00001.1.edf
- TT69_HallParoiSud_Scan1_110_225_EDF/TT69_Scan1_089-000.spj_key_2.1.00001.1_to_TT69_Scan1_089-109.spj_key_2.1.00001.1.edf
- TT69_HallParoiSud_Scan1_110_225_EDF/TT69_Scan11_018-000.spj_key_2.1.00001.1_to_TT69_Scan11_018-109.spj_key_2.1.00001.1.edf
- TT69_HallParoiSud_Scan1_110_225_EDF/TT69_Scan1_051-000.spj_key_2.1.00001.1_to_TT69_Scan1_051-109.spj_key_2.1.00001.1.edf
- TT69_HallParoiSud_Scan1_110_225_EDF/TT69_Scan1_086-000.spj_key_2.1.00001.1_to_TT69_Scan1_086-109.spj_key_2.1.00001.1.edf
- TT69_HallParoiSud_Scan1_110_225_EDF/TT69_Scan1_027-000.spj_key_2.1.00001.1_to_TT69_Scan1_027-109.spj_key_2.1.00001.1.edf
- TT69_HallParoiSud_Scan1_110_225_EDF/TT69_Scan11_069-000.spj_key_2.1.00001.1_to_TT69_Scan11_069-109.spj_key_2.1.00001.1.edf
- TT69_HallParoiSud_Scan1_110_225_EDF/TT69_Scan11_050-000.spj_key_2.1.00001.1_to_TT69_Scan11_050-109.spj_key_2.1.00001.1.edf
- TT69_HallParoiSud_Scan1_110_225_EDF/TT69_Scan1_043-000.spj_key_2.1.00001.1_to_TT69_Scan1_043-109.spj_key_2.1.00001.1.edf
- TT69_HallParoiSud_Scan1_110_225_EDF/TT69_Scan11_101-000.spj_key_2.1.00001.1_to_TT69_Scan11_101-109.spj_key_2.1.00001.1.edf
- TT69_HallParoiSud_Scan1_110_225_EDF/TT69_Scan11_002-000.spj_key_2.1.00001.1_to_TT69_Scan11_002-109.spj_key_2.1.00001.1.edf
- TT69_HallParoiSud_Scan1_110_225_EDF/TT69_Scan11_084-000.spj_key_2.1.00001.1_to_TT69_Scan11_084-109.spj_key_2.1.00001.1.edf
- TT69_HallParoiSud_Scan1_110_225_EDF/TT69_Scan1_117-000.spj_key_2.1.00001.1_to_TT69_Scan1_117-109.spj_key_2.1.00001.1.edf
- TT69_HallParoiSud_Scan1_110_225_EDF/TT69_Scan1_118-000.spj_key_2.1.00001.1_to_TT69_Scan1_118-109.spj_key_2.1.00001.1.edf
- TT69_HallParoiSud_Scan1_110_225_EDF/TT69_Scan11_073-000.spj_key_2.1.00001.1_to_TT69_Scan11_073-109.spj_key_2.1.00001.1.edf
- TT69_HallParoiSud_Scan1_110_225_EDF/TT69_Scan1_035-000.spj_key_2.1.00001.1_to_TT69_Scan1_035-109.spj_key_2.1.00001.1.edf
- TT69_HallParoiSud_Scan1_110_225_EDF/TT69_Scan1_094-000.spj_key_2.1.00001.1_to_TT69_Scan1_094-109.spj_key_2.1.00001.1.edf
- TT69_HallParoiSud_Scan1_110_225_EDF/TT69_Scan1_056-000.spj_key_2.1.00001.1_to_TT69_Scan1_056-109.spj_key_2.1.00001.1.edf
- TT69_HallParoiSud_Scan1_110_225_EDF/TT69_Scan11_087-000.spj_key_2.1.00001.1_to_TT69_Scan11_087-109.spj_key_2.1.00001.1.edf
- TT69_HallParoiSud_Scan1_110_225_EDF/TT69_Scan11_038-000.spj_key_2.1.00001.1_to_TT69_Scan11_038-109.spj_key_2.1.00001.1.edf
- TT69_HallParoiSud_Scan1_110_225_EDF/TT69_Scan11_001-000.spj_key_2.1.00001.1_to_TT69_Scan11_001-109.spj_key_2.1.00001.1.edf
- TT69_HallParoiSud_Scan1_110_225_EDF/TT69_Scan11_102-000.spj_key_2.1.00001.1_to_TT69_Scan11_102-109.spj_key_2.1.00001.1.edf
- TT69_HallParoiSud_Scan1_110_225_EDF/TT69_Scan1_102-000.spj_key_2.1.00001.1_to_TT69_Scan1_102-109.spj_key_2.1.00001.1.edf
- TT69_HallParoiSud_Scan1_110_225_EDF/TT69_Scan11_070-000.spj_key_2.1.00001.1_to_TT69_Scan11_070-109.spj_key_2.1.00001.1.edf
- TT69_HallParoiSud_Scan1_110_225_EDF/TT69_Scan1_020-000.spj_key_2.1.00001.1_to_TT69_Scan1_020-109.spj_key_2.1.00001.1.edf
- TT69_HallParoiSud_Scan1_110_225_EDF/TT69_Scan1_081-000.spj_key_2.1.00001.1_to_TT69_Scan1_081-109.spj_key_2.1.00001.1.edf
- TT69_HallParoiSud_Scan1_110_225_EDF/TT69_Scan1_059-000.spj_key_2.1.00001.1_to_TT69_Scan1_059-109.spj_key_2.1.00001.1.edf
- TT69_HallParoiSud_Scan1_110_225_EDF/TT69_Scan11_049-000.spj_key_2.1.00001.1_to_TT69_Scan11_049-109.spj_key_2.1.00001.1.edf
- TT69_HallParoiSud_Scan1_110_225_EDF/TT69_Scan1_110-000.spj_key_2.1.00001.1_to_TT69_Scan1_110-109.spj_key_2.1.00001.1.edf
- TT69_HallParoiSud_Scan1_110_225_EDF/TT69_Scan11_022-000.spj_key_2.1.00001.1_to_TT69_Scan11_022-109.spj_key_2.1.00001.1.edf
- TT69_HallParoiSud_Scan1_110_225_EDF/TT69_Scan1_044-000.spj_key_2.1.00001.1_to_TT69_Scan1_044-109.spj_key_2.1.00001.1.edf
- TT69_HallParoiSud_Scan1_110_225_EDF/TT69_Scan11_053-000.spj_key_2.1.00001.1_to_TT69_Scan11_053-109.spj_key_2.1.00001.1.edf
- TT69_HallParoiSud_Scan1_110_225_EDF/TT69_Scan1_093-000.spj_key_2.1.00001.1_to_TT69_Scan1_093-109.spj_key_2.1.00001.1.edf
- TT69_HallParoiSud_Scan1_110_225_EDF/TT69_Scan1_032-000.spj_key_2.1.00001.1_to_TT69_Scan1_032-109.spj_key_2.1.00001.1.edf
- TT69_HallParoiSud_Scan1_110_225_EDF/TT69_Scan11_071-000.spj_key_2.1.00001.1_to_TT69_Scan11_071-109.spj_key_2.1.00001.1.edf
- TT69_HallParoiSud_Scan1_110_225_EDF/TT69_Scan11_048-000.spj_key_2.1.00001.1_to_TT69_Scan11_048-109.spj_key_2.1.00001.1.edf
- TT69_HallParoiSud_Scan1_110_225_EDF/TT69_Scan1_004-000.spj_key_2.1.00001.1_to_TT69_Scan1_004-109.spj_key_2.1.00001.1.edf
- TT69_HallParoiSud_Scan1_110_225_EDF/TT69_Scan11_039-000.spj_key_2.1.00001.1_to_TT69_Scan11_039-109.spj_key_2.1.00001.1.edf
- TT69_HallParoiSud_Scan1_110_225_EDF/TT69_Scan11_103-000.spj_key_2.1.00001.1_to_TT69_Scan11_103-109.spj_key_2.1.00001.1.edf
- TT69_HallParoiSud_Scan1_110_225_EDF/TT69_Scan11_000-000.spj_key_2.1.00001.1_to_TT69_Scan11_000-109.spj_key_2.1.00001.1.edf
- TT69_HallParoiSud_Scan1_110_225_EDF/TT69_Scan11_086-000.spj_key_2.1.00001.1_to_TT69_Scan11_086-109.spj_key_2.1.00001.1.edf
- TT69_HallParoiSud_Scan1_110_225_EDF/TT69_Scan1_072-000.spj_key_2.1.00001.1_to_TT69_Scan1_072-109.spj_key_2.1.00001.1.edf
- TT69_HallParoiSud_Scan1_110_225_EDF/TT69_Scan1_016-000.spj_key_2.1.00001.1_to_TT69_Scan1_016-109.spj_key_2.1.00001.1.edf
- TT69_HallParoiSud_Scan1_110_225_EDF/TT69_Scan11_052-000.spj_key_2.1.00001.1_to_TT69_Scan11_052-109.spj_key_2.1.00001.1.edf
- TT69_HallParoiSud_Scan1_110_225_EDF/TT69_Scan1_060-000.spj_key_2.1.00001.1_to_TT69_Scan1_060-109.spj_key_2.1.00001.1.edf
- TT69_HallParoiSud_Scan1_110_225_EDF/TT69_Scan1_019-000.spj_key_2.1.00001.1_to_TT69_Scan1_019-109.spj_key_2.1.00001.1.edf
- TT69_HallParoiSud_Scan1_110_225_EDF/TT69_Scan11_023-000.spj_key_2.1.00001.1_to_TT69_Scan11_023-109.spj_key_2.1.00001.1.edf
- TT69_HallParoiSud_Scan1_110_225_EDF/TT69_Scan11_078-000.spj_key_2.1.00001.1_to_TT69_Scan11_078-109.spj_key_2.1.00001.1.edf
- TT69_HallParoiSud_Scan1_110_225_EDF/TT69_Scan1_007-000.spj_key_2.1.00001.1_to_TT69_Scan1_007-109.spj_key_2.1.00001.1.edf
- TT69_HallParoiSud_Scan1_110_225_EDF/TT69_Scan11_041-000.spj_key_2.1.00001.1_to_TT69_Scan11_041-109.spj_key_2.1.00001.1.edf
- TT69_HallParoiSud_Scan1_110_225_EDF/TT69_Scan11_030-000.spj_key_2.1.00001.1_to_TT69_Scan11_030-109.spj_key_2.1.00001.1.edf
- TT69_HallParoiSud_Scan1_110_225_EDF/TT69_Scan11_009-000.spj_key_2.1.00001.1_to_TT69_Scan11_009-109.spj_key_2.1.00001.1.edf
- TT69_HallParoiSud_Scan1_110_225_EDF/TT69_Scan1_071-000.spj_key_2.1.00001.1_to_TT69_Scan1_071-109.spj_key_2.1.00001.1.edf
- TT69_HallParoiSud_Scan1_110_225_EDF/TT69_Scan1_008-000.spj_key_2.1.00001.1_to_TT69_Scan1_008-109.spj_key_2.1.00001.1.edf
- TT69_HallParoiSud_Scan1_110_225_EDF/TT69_Scan1_015-000.spj_key_2.1.00001.1_to_TT69_Scan1_015-109.spj_key_2.1.00001.1.edf
- TT69_HallParoiSud_Scan1_110_225_EDF/TT69_Scan11_062-000.spj_key_2.1.00001.1_to_TT69_Scan11_062-109.spj_key_2.1.00001.1.edf
- TT69_HallParoiSud_Scan1_110_225_EDF/TT69_Scan11_095-000.spj_key_2.1.00001.1_to_TT69_Scan11_095-109.spj_key_2.1.00001.1.edf
- TT69_HallParoiSud_Scan1_110_225_EDF/TT69_Scan1_063-000.spj_key_2.1.00001.1_to_TT69_Scan1_063-109.spj_key_2.1.00001.1.edf
- TT69_HallParoiSud_Scan1_110_225_EDF/TT69_Scan11_013-000.spj_key_2.1.00001.1_to_TT69_Scan11_013-109.spj_key_2.1.00001.1.edf
- TT69_HallParoiSud_Scan1_110_225_EDF/TT69_Scan1_055-000.spj_key_2.1.00001.1_to_TT69_Scan1_055-109.spj_key_2.1.00001.1.edf
- TT69_HallParoiSud_Scan1_110_225_EDF/TT69_Scan1_101-000.spj_key_2.1.00001.1_to_TT69_Scan1_101-109.spj_key_2.1.00001.1.edf
- TT69_HallParoiSud_Scan1_110_225_EDF/TT69_Scan11_031-000.spj_key_2.1.00001.1_to_TT69_Scan11_031-109.spj_key_2.1.00001.1.edf
- TT69_HallParoiSud_Scan1_110_225_EDF/TT69_Scan11_008-000.spj_key_2.1.00001.1_to_TT69_Scan11_008-109.spj_key_2.1.00001.1.edf
- TT69_HallParoiSud_Scan1_110_225_EDF/TT69_Scan1_082-000.spj_key_2.1.00001.1_to_TT69_Scan1_082-109.spj_key_2.1.00001.1.edf
- TT69_HallParoiSud_Scan1_110_225_EDF/TT69_Scan11_079-000.spj_key_2.1.00001.1_to_TT69_Scan11_079-109.spj_key_2.1.00001.1.edf
- TT69_HallParoiSud_Scan1_110_225_EDF/TT69_Scan1_023-000.spj_key_2.1.00001.1_to_TT69_Scan1_023-109.spj_key_2.1.00001.1.edf
- TT69_HallParoiSud_Scan1_110_225_EDF/TT69_Scan11_040-000.spj_key_2.1.00001.1_to_TT69_Scan11_040-109.spj_key_2.1.00001.1.edf
- TT69_HallParoiSud_Scan1_110_225_EDF/TT69_Scan11_012-000.spj_key_2.1.00001.1_to_TT69_Scan11_012-109.spj_key_2.1.00001.1.edf
- TT69_HallParoiSud_Scan1_110_225_EDF/TT69_Scan1_113-000.spj_key_2.1.00001.1_to_TT69_Scan1_113-109.spj_key_2.1.00001.1.edf
- TT69_HallParoiSud_Scan1_110_225_EDF/TT69_Scan1_047-000.spj_key_2.1.00001.1_to_TT69_Scan1_047-109.spj_key_2.1.00001.1.edf
- TT69_HallParoiSud_Scan1_110_225_EDF/TT69_Scan11_094-000.spj_key_2.1.00001.1_to_TT69_Scan11_094-109.spj_key_2.1.00001.1.edf
- TT69_HallParoiSud_Scan1_110_225_EDF/TT69_Scan1_031-000.spj_key_2.1.00001.1_to_TT69_Scan1_031-109.spj_key_2.1.00001.1.edf
- TT69_HallParoiSud_Scan1_110_225_EDF/TT69_Scan1_090-000.spj_key_2.1.00001.1_to_TT69_Scan1_090-109.spj_key_2.1.00001.1.edf
- TT69_HallParoiSud_Scan1_110_225_EDF/TT69_Scan11_063-000.spj_key_2.1.00001.1_to_TT69_Scan11_063-109.spj_key_2.1.00001.1.edf
- TT69_HallParoiSud_Scan1_110_225_EDF/TT69_Scan1_048-000.spj_key_2.1.00001.1_to_TT69_Scan1_048-109.spj_key_2.1.00001.1.edf
- TT69_HallParoiSud_Scan1_110_225_EDF/TT69_Scan1_106-000.spj_key_2.1.00001.1_to_TT69_Scan1_106-109.spj_key_2.1.00001.1.edf
- TT69_HallParoiSud_Scan1_110_225_EDF/TT69_Scan11_097-000.spj_key_2.1.00001.1_to_TT69_Scan11_097-109.spj_key_2.1.00001.1.edf
- TT69_HallParoiSud_Scan1_110_225_EDF/TT69_Scan1_052-000.spj_key_2.1.00001.1_to_TT69_Scan1_052-109.spj_key_2.1.00001.1.edf
- TT69_HallParoiSud_Scan1_110_225_EDF/TT69_Scan11_028-000.spj_key_2.1.00001.1_to_TT69_Scan11_028-109.spj_key_2.1.00001.1.edf
- TT69_HallParoiSud_Scan1_110_225_EDF/TT69_Scan11_011-000.spj_key_2.1.00001.1_to_TT69_Scan11_011-109.spj_key_2.1.00001.1.edf
- TT69_HallParoiSud_Scan1_110_225_EDF/TT69_Scan1_024-000.spj_key_2.1.00001.1_to_TT69_Scan1_024-109.spj_key_2.1.00001.1.edf
- TT69_HallParoiSud_Scan1_110_225_EDF/TT69_Scan1_085-000.spj_key_2.1.00001.1_to_TT69_Scan1_085-109.spj_key_2.1.00001.1.edf
- TT69_HallParoiSud_Scan1_110_225_EDF/TT69_Scan1_109-000.spj_key_2.1.00001.1_to_TT69_Scan1_109-109.spj_key_2.1.00001.1.edf
- TT69_HallParoiSud_Scan1_110_225_EDF/TT69_Scan11_060-000.spj_key_2.1.00001.1_to_TT69_Scan11_060-109.spj_key_2.1.00001.1.edf
- TT69_HallParoiSud_Scan1_110_225_EDF/TT69_Scan11_059-000.spj_key_2.1.00001.1_to_TT69_Scan11_059-109.spj_key_2.1.00001.1.edf
- TT69_HallParoiSud_Scan1_110_225_EDF/TT69_Scan1_039-000.spj_key_2.1.00001.1_to_TT69_Scan1_039-109.spj_key_2.1.00001.1.edf
- TT69_HallParoiSud_Scan1_110_225_EDF/TT69_Scan1_098-000.spj_key_2.1.00001.1_to_TT69_Scan1_098-109.spj_key_2.1.00001.1.edf
- TT69_HallParoiSud_Scan1_110_225_EDF/TT69_Scan1_040-000.spj_key_2.1.00001.1_to_TT69_Scan1_040-109.spj_key_2.1.00001.1.edf
- TT69_HallParoiSud_Scan1_110_225_EDF/TT69_Scan11_032-000.spj_key_2.1.00001.1_to_TT69_Scan11_032-109.spj_key_2.1.00001.1.edf
- TT69_HallParoiSud_Scan1_110_225_EDF/TT69_Scan1_114-000.spj_key_2.1.00001.1_to_TT69_Scan1_114-109.spj_key_2.1.00001.1.edf
- TT69_HallParoiSud_Scan1_110_225_EDF/TT69_Scan11_043-000.spj_key_2.1.00001.1_to_TT69_Scan11_043-109.spj_key_2.1.00001.1.edf
- TT69_HallParoiSud_Scan1_110_225_EDF/TT69_Scan1_097-000.spj_key_2.1.00001.1_to_TT69_Scan1_097-109.spj_key_2.1.00001.1.edf
- TT69_HallParoiSud_Scan1_110_225_EDF/TT69_Scan1_036-000.spj_key_2.1.00001.1_to_TT69_Scan1_036-109.spj_key_2.1.00001.1.edf
- TT69_HallParoiSud_Scan1_110_225_EDF/TT69_Scan11_061-000.spj_key_2.1.00001.1_to_TT69_Scan11_061-109.spj_key_2.1.00001.1.edf
- TT69_HallParoiSud_Scan1_110_225_EDF/TT69_Scan11_058-000.spj_key_2.1.00001.1_to_TT69_Scan11_058-109.spj_key_2.1.00001.1.edf
- TT69_HallParoiSud_Scan1_110_225_EDF/TT69_Scan1_079-000.spj_key_2.1.00001.1_to_TT69_Scan1_079-109.spj_key_2.1.00001.1.edf
- TT69_HallParoiSud_Scan1_110_225_EDF/TT69_Scan1_000-000.spj_key_2.1.00001.1_to_TT69_Scan1_000-109.spj_key_2.1.00001.1.edf
- TT69_HallParoiSud_Scan1_110_225_EDF/TT69_Scan11_029-000.spj_key_2.1.00001.1_to_TT69_Scan11_029-109.spj_key_2.1.00001.1.edf
- TT69_HallParoiSud_Scan1_110_225_EDF/TT69_Scan1_076-000.spj_key_2.1.00001.1_to_TT69_Scan1_076-109.spj_key_2.1.00001.1.edf
- TT69_HallParoiSud_Scan1_110_225_EDF/TT69_Scan11_010-000.spj_key_2.1.00001.1_to_TT69_Scan11_010-109.spj_key_2.1.00001.1.edf
- TT69_HallParoiSud_Scan1_110_225_EDF/TT69_Scan1_122-000.spj_key_2.1.00001.1_to_TT69_Scan1_122-109.spj_key_2.1.00001.1.edf
- TT69_HallParoiSud_Scan1_110_225_EDF/TT69_Scan11_096-000.spj_key_2.1.00001.1_to_TT69_Scan11_096-109.spj_key_2.1.00001.1.edf
- TT69_HallParoiSud_Scan1_110_225_EDF/TT69_Scan1_012-000.spj_key_2.1.00001.1_to_TT69_Scan1_012-109.spj_key_2.1.00001.1.edf
- TT69_HallParoiSud_Scan1_110_225_EDF/TT69_Scan11_042-000.spj_key_2.1.00001.1_to_TT69_Scan11_042-109.spj_key_2.1.00001.1.edf
- TT69_HallParoiSud_Scan1_110_225_EDF/TT69_Scan1_064-000.spj_key_2.1.00001.1_to_TT69_Scan1_064-109.spj_key_2.1.00001.1.edf
- TT69_HallParoiSud_Scan1_110_225_EDF/TT69_Scan11_033-000.spj_key_2.1.00001.1_to_TT69_Scan11_033-109.spj_key_2.1.00001.1.edf
