# Supplementary material for: Hidden mysteries in ancient Egyptian paintings from the Theban Necropolis observed by in-situ XRF mapping
Source: PLoS One. 2023 Jul 12;18(7):e0287647. doi: 10.1371/journal.pone.0287647 (PMC10337869; doi:10.1371/journal.pone.0287647)
Supplement: S2 File — (ZIP) [file pone.0287647.s005.zip]

Archive with 440 entries (439 files):
- RamsesEDF/
- __MACOSX/._RamsesEDF
- RamsesEDF/ramses_portrait_part20047.edf
- __MACOSX/RamsesEDF/._ramses_portrait_part20047.edf
- RamsesEDF/ramses_portrait0101.edf
- __MACOSX/RamsesEDF/._ramses_portrait0101.edf
- RamsesEDF/ramses_portrait_part20053.edf
- __MACOSX/RamsesEDF/._ramses_portrait_part20053.edf
- RamsesEDF/ramses_portrait_part20084.edf
- __MACOSX/RamsesEDF/._ramses_portrait_part20084.edf
- RamsesEDF/ramses_portrait_part20090.edf
- __MACOSX/RamsesEDF/._ramses_portrait_part20090.edf
- RamsesEDF/ramses_portrait0075.edf
- __MACOSX/RamsesEDF/._ramses_portrait0075.edf
- RamsesEDF/ramses_portrait0061.edf
- __MACOSX/RamsesEDF/._ramses_portrait0061.edf
- RamsesEDF/ramses_portrait0049.edf
- __MACOSX/RamsesEDF/._ramses_portrait0049.edf
- RamsesEDF/ramses_portrait0048.edf
- __MACOSX/RamsesEDF/._ramses_portrait0048.edf
- RamsesEDF/ramses_portrait0060.edf
- __MACOSX/RamsesEDF/._ramses_portrait0060.edf
- RamsesEDF/ramses_portrait0074.edf
- __MACOSX/RamsesEDF/._ramses_portrait0074.edf
- RamsesEDF/ramses_portrait_part20091.edf
- __MACOSX/RamsesEDF/._ramses_portrait_part20091.edf
- RamsesEDF/ramses_portrait_part20085.edf
- __MACOSX/RamsesEDF/._ramses_portrait_part20085.edf
- RamsesEDF/ramses_portrait_part20052.edf
- __MACOSX/RamsesEDF/._ramses_portrait_part20052.edf
- RamsesEDF/ramses_portrait_part20046.edf
- __MACOSX/RamsesEDF/._ramses_portrait_part20046.edf
- RamsesEDF/ramses_portrait0100.edf
- __MACOSX/RamsesEDF/._ramses_portrait0100.edf
- RamsesEDF/ramses_portrait_part20050.edf
- __MACOSX/RamsesEDF/._ramses_portrait_part20050.edf
- RamsesEDF/ramses_portrait0102.edf
- __MACOSX/RamsesEDF/._ramses_portrait0102.edf
- RamsesEDF/ramses_portrait_part20044.edf
- __MACOSX/RamsesEDF/._ramses_portrait_part20044.edf
- RamsesEDF/ramses_portrait_part20078.edf
- __MACOSX/RamsesEDF/._ramses_portrait_part20078.edf
- RamsesEDF/ramses_portrait_part20093.edf
- __MACOSX/RamsesEDF/._ramses_portrait_part20093.edf
- RamsesEDF/ramses_portrait_part20087.edf
- __MACOSX/RamsesEDF/._ramses_portrait_part20087.edf
- RamsesEDF/ramses_portrait0062.edf
- __MACOSX/RamsesEDF/._ramses_portrait0062.edf
- RamsesEDF/ramses_portrait0076.edf
- __MACOSX/RamsesEDF/._ramses_portrait0076.edf
- RamsesEDF/ramses_portrait0089.edf
- __MACOSX/RamsesEDF/._ramses_portrait0089.edf
- RamsesEDF/ramses_portrait0088.edf
- __MACOSX/RamsesEDF/._ramses_portrait0088.edf
- RamsesEDF/ramses_portrait0077.edf
- __MACOSX/RamsesEDF/._ramses_portrait0077.edf
- RamsesEDF/ramses_portrait0063.edf
- __MACOSX/RamsesEDF/._ramses_portrait0063.edf
- RamsesEDF/ramses_portrait_part20086.edf
- __MACOSX/RamsesEDF/._ramses_portrait_part20086.edf
- RamsesEDF/ramses_portrait_part20092.edf
- __MACOSX/RamsesEDF/._ramses_portrait_part20092.edf
- RamsesEDF/ramses_portrait_part20079.edf
- __MACOSX/RamsesEDF/._ramses_portrait_part20079.edf
- RamsesEDF/ramses_portrait0103.edf
- __MACOSX/RamsesEDF/._ramses_portrait0103.edf
- RamsesEDF/ramses_portrait_part20045.edf
- __MACOSX/RamsesEDF/._ramses_portrait_part20045.edf
- RamsesEDF/ramses_portrait_part20051.edf
- __MACOSX/RamsesEDF/._ramses_portrait_part20051.edf
- RamsesEDF/ramses_portrait_part20069.edf
- __MACOSX/RamsesEDF/._ramses_portrait_part20069.edf
- RamsesEDF/ramses_portrait_part20055.edf
- __MACOSX/RamsesEDF/._ramses_portrait_part20055.edf
- RamsesEDF/ramses_portrait_part20041.edf
- __MACOSX/RamsesEDF/._ramses_portrait_part20041.edf
- RamsesEDF/ramses_portrait0107.edf
- __MACOSX/RamsesEDF/._ramses_portrait0107.edf
- RamsesEDF/ramses_portrait_part20096.edf
- __MACOSX/RamsesEDF/._ramses_portrait_part20096.edf
- RamsesEDF/ramses_portrait_part20082.edf
- __MACOSX/RamsesEDF/._ramses_portrait_part20082.edf
- RamsesEDF/ramses_portrait0067.edf
- __MACOSX/RamsesEDF/._ramses_portrait0067.edf
- RamsesEDF/ramses_portrait0073.edf
- __MACOSX/RamsesEDF/._ramses_portrait0073.edf
- RamsesEDF/ramses_portrait0098.edf
- __MACOSX/RamsesEDF/._ramses_portrait0098.edf
- RamsesEDF/ramses_portrait0099.edf
- __MACOSX/RamsesEDF/._ramses_portrait0099.edf
- RamsesEDF/ramses_portrait0072.edf
- __MACOSX/RamsesEDF/._ramses_portrait0072.edf
- RamsesEDF/ramses_portrait0066.edf
- __MACOSX/RamsesEDF/._ramses_portrait0066.edf
- RamsesEDF/ramses_portrait_part20083.edf
- __MACOSX/RamsesEDF/._ramses_portrait_part20083.edf
- RamsesEDF/ramses_portrait_part20097.edf
- __MACOSX/RamsesEDF/._ramses_portrait_part20097.edf
- RamsesEDF/ramses_portrait_part20040.edf
- __MACOSX/RamsesEDF/._ramses_portrait_part20040.edf
- RamsesEDF/ramses_portrait0106.edf
- __MACOSX/RamsesEDF/._ramses_portrait0106.edf
- RamsesEDF/ramses_portrait0112.edf
- __MACOSX/RamsesEDF/._ramses_portrait0112.edf
- RamsesEDF/ramses_portrait_part20054.edf
- __MACOSX/RamsesEDF/._ramses_portrait_part20054.edf
- RamsesEDF/ramses_portrait_part20068.edf
- __MACOSX/RamsesEDF/._ramses_portrait_part20068.edf
- RamsesEDF/ramses_portrait0104.edf
- __MACOSX/RamsesEDF/._ramses_portrait0104.edf
- RamsesEDF/ramses_portrait_part20042.edf
- __MACOSX/RamsesEDF/._ramses_portrait_part20042.edf
- RamsesEDF/ramses_portrait_part20056.edf
- __MACOSX/RamsesEDF/._ramses_portrait_part20056.edf
- RamsesEDF/ramses_portrait0110.edf
- __MACOSX/RamsesEDF/._ramses_portrait0110.edf
- RamsesEDF/ramses_portrait_part20081.edf
- __MACOSX/RamsesEDF/._ramses_portrait_part20081.edf
- RamsesEDF/ramses_portrait_part20095.edf
- __MACOSX/RamsesEDF/._ramses_portrait_part20095.edf
- RamsesEDF/ramses_portrait0058.edf
- __MACOSX/RamsesEDF/._ramses_portrait0058.edf
- RamsesEDF/ramses_portrait0070.edf
- __MACOSX/RamsesEDF/._ramses_portrait0070.edf
- RamsesEDF/ramses_portrait0064.edf
- __MACOSX/RamsesEDF/._ramses_portrait0064.edf
- RamsesEDF/ramses_portrait0065.edf
- __MACOSX/RamsesEDF/._ramses_portrait0065.edf
- RamsesEDF/ramses_portrait0071.edf
- __MACOSX/RamsesEDF/._ramses_portrait0071.edf
- RamsesEDF/ramses_portrait0059.edf
- __MACOSX/RamsesEDF/._ramses_portrait0059.edf
- RamsesEDF/ramses_portrait_part20094.edf
- __MACOSX/RamsesEDF/._ramses_portrait_part20094.edf
- RamsesEDF/ramses_portrait_part20080.edf
- __MACOSX/RamsesEDF/._ramses_portrait_part20080.edf
- RamsesEDF/ramses_portrait_part20057.edf
- __MACOSX/RamsesEDF/._ramses_portrait_part20057.edf
- RamsesEDF/ramses_portrait0111.edf
- __MACOSX/RamsesEDF/._ramses_portrait0111.edf
- RamsesEDF/ramses_portrait0105.edf
- __MACOSX/RamsesEDF/._ramses_portrait0105.edf
- RamsesEDF/ramses_portrait_part20043.edf
- __MACOSX/RamsesEDF/._ramses_portrait_part20043.edf
- RamsesEDF/ramses_portrait_part20024.edf
- __MACOSX/RamsesEDF/._ramses_portrait_part20024.edf
- RamsesEDF/ramses_portrait_part20030.edf
- __MACOSX/RamsesEDF/._ramses_portrait_part20030.edf
- RamsesEDF/ramses_portrait_part20018.edf
- __MACOSX/RamsesEDF/._ramses_portrait_part20018.edf
- RamsesEDF/ramses_portrait0016.edf
- __MACOSX/RamsesEDF/._ramses_portrait0016.edf
- RamsesEDF/ramses_portrait0002.edf
- __MACOSX/RamsesEDF/._ramses_portrait0002.edf
- RamsesEDF/ramses_portrait0003.edf
- __MACOSX/RamsesEDF/._ramses_portrait0003.edf
- RamsesEDF/ramses_portrait0017.edf
- __MACOSX/RamsesEDF/._ramses_portrait0017.edf
- RamsesEDF/ramses_portrait_part20019.edf
- __MACOSX/RamsesEDF/._ramses_portrait_part20019.edf
- RamsesEDF/ramses_portrait_part20031.edf
- __MACOSX/RamsesEDF/._ramses_portrait_part20031.edf
- RamsesEDF/ramses_portrait_part20025.edf
- __MACOSX/RamsesEDF/._ramses_portrait_part20025.edf
- RamsesEDF/ramses_portrait_part20033.edf
- __MACOSX/RamsesEDF/._ramses_portrait_part20033.edf
- RamsesEDF/ramses_portrait_part20027.edf
- __MACOSX/RamsesEDF/._ramses_portrait_part20027.edf
- RamsesEDF/ramses_portrait0001.edf
- __MACOSX/RamsesEDF/._ramses_portrait0001.edf
- RamsesEDF/ramses_portrait0015.edf
- __MACOSX/RamsesEDF/._ramses_portrait0015.edf
- RamsesEDF/ramses_portrait0029.edf
- __MACOSX/RamsesEDF/._ramses_portrait0029.edf
- RamsesEDF/ramses_portrait0028.edf
- __MACOSX/RamsesEDF/._ramses_portrait0028.edf
- RamsesEDF/ramses_portrait0014.edf
- __MACOSX/RamsesEDF/._ramses_portrait0014.edf
- RamsesEDF/ramses_portrait0000.edf
- __MACOSX/RamsesEDF/._ramses_portrait0000.edf
- RamsesEDF/ramses_portrait_part20026.edf
- __MACOSX/RamsesEDF/._ramses_portrait_part20026.edf
- RamsesEDF/ramses_portrait_part20032.edf
- __MACOSX/RamsesEDF/._ramses_portrait_part20032.edf
- RamsesEDF/ramses_portrait_part20036.edf
- __MACOSX/RamsesEDF/._ramses_portrait_part20036.edf
- RamsesEDF/ramses_portrait_part20022.edf
- __MACOSX/RamsesEDF/._ramses_portrait_part20022.edf
- RamsesEDF/ramses_portrait0038.edf
- __MACOSX/RamsesEDF/._ramses_portrait0038.edf
- RamsesEDF/ramses_portrait0004.edf
- __MACOSX/RamsesEDF/._ramses_portrait0004.edf
- RamsesEDF/ramses_portrait0010.edf
- __MACOSX/RamsesEDF/._ramses_portrait0010.edf
- RamsesEDF/ramses_portrait0011.edf
- __MACOSX/RamsesEDF/._ramses_portrait0011.edf
- RamsesEDF/ramses_portrait0005.edf
- __MACOSX/RamsesEDF/._ramses_portrait0005.edf
- RamsesEDF/ramses_portrait0039.edf
- __MACOSX/RamsesEDF/._ramses_portrait0039.edf
- RamsesEDF/ramses_portrait_part20023.edf
- __MACOSX/RamsesEDF/._ramses_portrait_part20023.edf
- RamsesEDF/ramses_portrait_part20037.edf
- __MACOSX/RamsesEDF/._ramses_portrait_part20037.edf
- RamsesEDF/ramses_portrait_part20009.edf
- __MACOSX/RamsesEDF/._ramses_portrait_part20009.edf
- RamsesEDF/ramses_portrait_part20021.edf
- __MACOSX/RamsesEDF/._ramses_portrait_part20021.edf
- RamsesEDF/ramses_portrait_part20035.edf
- __MACOSX/RamsesEDF/._ramses_portrait_part20035.edf
- RamsesEDF/ramses_portrait0013.edf
- __MACOSX/RamsesEDF/._ramses_portrait0013.edf
- RamsesEDF/ramses_portrait0007.edf
- __MACOSX/RamsesEDF/._ramses_portrait0007.edf
- RamsesEDF/ramses_portrait0006.edf
- __MACOSX/RamsesEDF/._ramses_portrait0006.edf
- RamsesEDF/ramses_portrait0012.edf
- __MACOSX/RamsesEDF/._ramses_portrait0012.edf
- RamsesEDF/ramses_portrait_part20034.edf
- __MACOSX/RamsesEDF/._ramses_portrait_part20034.edf
- RamsesEDF/ramses_portrait_part20020.edf
- __MACOSX/RamsesEDF/._ramses_portrait_part20020.edf
- RamsesEDF/ramses_portrait_part20008.edf
- __MACOSX/RamsesEDF/._ramses_portrait_part20008.edf
- RamsesEDF/ramses_portrait_part20005.edf
- __MACOSX/RamsesEDF/._ramses_portrait_part20005.edf
- RamsesEDF/ramses_portrait_part20011.edf
- __MACOSX/RamsesEDF/._ramses_portrait_part20011.edf
- RamsesEDF/ramses_portrait_part20039.edf
- __MACOSX/RamsesEDF/._ramses_portrait_part20039.edf
- RamsesEDF/ramses_portrait0037.edf
- __MACOSX/RamsesEDF/._ramses_portrait0037.edf
- RamsesEDF/ramses_portrait0023.edf
- __MACOSX/RamsesEDF/._ramses_portrait0023.edf
- RamsesEDF/ramses_portrait0022.edf
- __MACOSX/RamsesEDF/._ramses_portrait0022.edf
- RamsesEDF/ramses_portrait0036.edf
- __MACOSX/RamsesEDF/._ramses_portrait0036.edf
- RamsesEDF/ramses_portrait_part20038.edf
- __MACOSX/RamsesEDF/._ramses_portrait_part20038.edf
- RamsesEDF/ramses_portrait_part20010.edf
- __MACOSX/RamsesEDF/._ramses_portrait_part20010.edf
- RamsesEDF/ramses_portrait_part20004.edf
- __MACOSX/RamsesEDF/._ramses_portrait_part20004.edf
- RamsesEDF/ramses_portrait_part20012.edf
- __MACOSX/RamsesEDF/._ramses_portrait_part20012.edf
- RamsesEDF/ramses_portrait_part20006.edf
- __MACOSX/RamsesEDF/._ramses_portrait_part20006.edf
- RamsesEDF/ramses_portrait0020.edf
- __MACOSX/RamsesEDF/._ramses_portrait0020.edf
- RamsesEDF/ramses_portrait0034.edf
- __MACOSX/RamsesEDF/._ramses_portrait0034.edf
- RamsesEDF/ramses_portrait0008.edf
- __MACOSX/RamsesEDF/._ramses_portrait0008.edf
- RamsesEDF/ramses_portrait0009.edf
- __MACOSX/RamsesEDF/._ramses_portrait0009.edf
- RamsesEDF/ramses_portrait0035.edf
- __MACOSX/RamsesEDF/._ramses_portrait0035.edf
- RamsesEDF/ramses_portrait0021.edf
- __MACOSX/RamsesEDF/._ramses_portrait0021.edf
- RamsesEDF/ramses_portrait_part20007.edf
- __MACOSX/RamsesEDF/._ramses_portrait_part20007.edf
- RamsesEDF/ramses_portrait_part20013.edf
- __MACOSX/RamsesEDF/._ramses_portrait_part20013.edf
- RamsesEDF/ramses_portrait_part20017.edf
- __MACOSX/RamsesEDF/._ramses_portrait_part20017.edf
- RamsesEDF/ramses_portrait_part20003.edf
- __MACOSX/RamsesEDF/._ramses_portrait_part20003.edf
- RamsesEDF/ramses_portrait0019.edf
- __MACOSX/RamsesEDF/._ramses_portrait0019.edf
- RamsesEDF/ramses_portrait0025.edf
- __MACOSX/RamsesEDF/._ramses_portrait0025.edf
- RamsesEDF/ramses_portrait0031.edf
- __MACOSX/RamsesEDF/._ramses_portrait0031.edf
- RamsesEDF/ramses_portrait0030.edf
- __MACOSX/RamsesEDF/._ramses_portrait0030.edf
- RamsesEDF/ramses_portrait0024.edf
- __MACOSX/RamsesEDF/._ramses_portrait0024.edf
- RamsesEDF/ramses_portrait0018.edf
- __MACOSX/RamsesEDF/._ramses_portrait0018.edf
- RamsesEDF/ramses_portrait_part20002.edf
- __MACOSX/RamsesEDF/._ramses_portrait_part20002.edf
- RamsesEDF/ramses_portrait_part20016.edf
- __MACOSX/RamsesEDF/._ramses_portrait_part20016.edf
- RamsesEDF/ramses_portrait_part20028.edf
- __MACOSX/RamsesEDF/._ramses_portrait_part20028.edf
- RamsesEDF/ramses_portrait_part20000.edf
- __MACOSX/RamsesEDF/._ramses_portrait_part20000.edf
- RamsesEDF/ramses_portrait_part20014.edf
- __MACOSX/RamsesEDF/._ramses_portrait_part20014.edf
- RamsesEDF/ramses_portrait0032.edf
- __MACOSX/RamsesEDF/._ramses_portrait0032.edf
- RamsesEDF/ramses_portrait0026.edf
- __MACOSX/RamsesEDF/._ramses_portrait0026.edf
- RamsesEDF/ramses_portrait0027.edf
- __MACOSX/RamsesEDF/._ramses_portrait0027.edf
- RamsesEDF/ramses_portrait0033.edf
- __MACOSX/RamsesEDF/._ramses_portrait0033.edf
- RamsesEDF/ramses_portrait_part20015.edf
- __MACOSX/RamsesEDF/._ramses_portrait_part20015.edf
[truncated: 140 more entries]
